# Supplementary material for: Electrospun SnO2/WO3 Heterostructure Nanocomposite Fiber for Enhanced Acetone Vapor Detection
Source: Polymers (Basel). 2023 Nov 3;15(21):4318. doi: 10.3390/polym15214318 (PMC10647394; doi:10.3390/polym15214318)
Supplement: Supplementary file 1 [file polymers-15-04318-s001.zip]

Archive with 1 entries (1 files):
- polymers-2668172-supplementary.pdf
